# Supplementary material for: A review of the sarawakensis species group of the ground beetle genus Orthogonius MacLeay, 1825 (Coleoptera, Carabidae, Orthogoniini)
Source: Zookeys. 2016 May 30;(594):99–110. doi: 10.3897/zookeys.594.8768 (PMC4926701; doi:10.3897/zookeys.594.8768)
Supplement: XML Treatment for Orthogonius sarawakensis [file zookeys.594.8768-treatment1.xml]

<!DOCTYPE tp:taxon-treatment
  PUBLIC "-//TaxonX//DTD Taxonomic Treatment Publishing DTD v0 20100105//EN" "tax-treatment-NSO.dtd">
<tp:taxon-treatment xmlns:tp="http://www.plazi.org/taxpub"><tp:treatment-meta><kwd-group><label>Taxon classification</label><kwd><named-content content-type="kingdom">Animalia</named-content></kwd><kwd><named-content content-type="order">Coleoptera</named-content></kwd><kwd><named-content content-type="family">Carabidae</named-content></kwd></kwd-group><mixed-citation publication-type="journal"><person-group><name><surname>Tian</surname><given-names>Mingyi</given-names></name><name><surname>Deuve</surname><given-names>Thierry</given-names></name></person-group><article-title>A review of the <italic><tp:taxon-name><tp:taxon-name-part taxon-name-part-type="species">sarawakensis</tp:taxon-name-part></tp:taxon-name></italic> species group of the ground beetle genus <italic><tp:taxon-name><tp:taxon-name-part taxon-name-part-type="genus">Orthogonius</tp:taxon-name-part></tp:taxon-name></italic> MacLeay, 1825 (<tp:taxon-name><tp:taxon-name-part taxon-name-part-type="order">Coleoptera</tp:taxon-name-part></tp:taxon-name>, <tp:taxon-name><tp:taxon-name-part taxon-name-part-type="family">Carabidae</tp:taxon-name-part></tp:taxon-name>, <tp:taxon-name><tp:taxon-name-part taxon-name-part-type="tribe">Orthogoniini</tp:taxon-name-part></tp:taxon-name>)</article-title><source>Zookeys</source><day>30</day><month>5</month><year>2016</year><volume>2016</volume><issue>594</issue><fpage>99</fpage><lpage>110</lpage><pub-id pub-id-type="doi">10.3897/zookeys.594.8768</pub-id></mixed-citation></tp:treatment-meta><tp:nomenclature><tp:taxon-name>
              <tp:taxon-name-part taxon-name-part-type="genus">Orthogonius</tp:taxon-name-part>
              <tp:taxon-name-part taxon-name-part-type="species">sarawakensis</tp:taxon-name-part>
            </tp:taxon-name><tp:taxon-authority>Tian &amp; Deuve, 2006</tp:taxon-authority><xref ref-type="fig" rid="F1">Figs 1B</xref><xref ref-type="fig" rid="F2">, 2A–C</xref><tp:nomenclature-citation-list><tp:nomenclature-citation><tp:taxon-name>
                  <tp:taxon-name-part taxon-name-part-type="genus">Orthogonius</tp:taxon-name-part> <tp:taxon-name-part taxon-name-part-type="species">sarawakensis</tp:taxon-name-part></tp:taxon-name><comment> Tian &amp; Deuve, 2006: <xref ref-type="bibr" rid="B1">Tian and Deuve 2006</xref>: 133. </comment></tp:nomenclature-citation></tp:nomenclature-citation-list></tp:nomenclature><tp:treatment-sec sec-type="type material"><title>Type material.</title><p>Length: 15.0 mm; width: 7.0 mm. Habitus as in Fig. <xref ref-type="fig" rid="F2">2A</xref>.</p><fig id="F2" position="float" orientation="portrait"><label>Figure 2.</label><caption><p>
          <italic><tp:taxon-name><tp:taxon-name-part taxon-name-part-type="genus">Orthogonius</tp:taxon-name-part> <tp:taxon-name-part taxon-name-part-type="species">sarawakensis</tp:taxon-name-part></tp:taxon-name></italic> Tian &amp; Deuve, 2006 <bold>A</bold> habitus, male, holotype <bold>B</bold> median lobe, right lateral view <bold>C</bold> apical lamella, dorsal view.</p></caption><graphic xmlns:xlink="http://www.w3.org/1999/xlink" xlink:href="zookeys-594-099-g002.jpg" position="float" orientation="portrait" xlink:type="simple" id="oo_90426.jpg"/></fig></tp:treatment-sec><tp:treatment-sec sec-type="diagnosis"><title>Diagnosis.</title><p>Head dark brown, other parts of the body yellowish brown; head stout, as long as wide; labrum slightly emarginated at frontal margin; clypeus even near base, with two longitudinal furrows along both side, joining to frontal impressions respectively; mentum bisetose; pronotum transverse, <abbrev xmlns:xlink="http://www.w3.org/1999/xlink" xlink:title="width of pronotum greatest width of pronotum" xlink:type="simple">PW</abbrev>/<abbrev xmlns:xlink="http://www.w3.org/1999/xlink" xlink:title="length of pronotum measured from front to basal margins, through midline" xlink:type="simple">PL</abbrev> = 1.55, widest at about middle, strongly convex; lateral expanded margins almost flat, equal wide throughout; elytra elongate ovate, <abbrev xmlns:xlink="http://www.w3.org/1999/xlink" xlink:title="length of elytra measured from base to apex of elytra, through suture" xlink:type="simple">EL</abbrev>/LW = 1.54; base well-bordered; the 3<sup>rd</sup> interval with three setiferous pores, all are located on the interval; tarsal claws pectinate; prosternal process unbordered at apex, abdominal ventrite VII shallowly emarginated at apical margin in male.</p><p>Male genitalia (Fig. <xref ref-type="fig" rid="F2">2B, C</xref>): Short and robust, expanded in median portion; in dorsal view, apical lobe elongated, gradually narrowed towards apex, with apical lamella evidently longer than wide.</p><p>Female: Unknown.</p></tp:treatment-sec><tp:treatment-sec sec-type="remarks"><title>Remarks.</title><p>Easily separated from its congeners, <italic><tp:taxon-name><tp:taxon-name-part taxon-name-part-type="genus">Orthogonius</tp:taxon-name-part> <tp:taxon-name-part taxon-name-part-type="species">perakicus</tp:taxon-name-part></tp:taxon-name></italic> Tian &amp; Deuve, 2007 and <italic><tp:taxon-name><tp:taxon-name-part taxon-name-part-type="genus">Orthogonius</tp:taxon-name-part> <tp:taxon-name-part taxon-name-part-type="species">morvanianus</tp:taxon-name-part></tp:taxon-name></italic> sp. n., by its unbordered prosternal process at apex, pointed elytral apex, and more elongated apical lobe of aedeagus.</p></tp:treatment-sec><tp:treatment-sec sec-type="material"><title>Material examined.</title><p>1 male, the holotype, “Nord Borneo, Mont Kina Balu, 5-8, 1903, John Waterstradt”, in <named-content xmlns:xlink="http://www.w3.org/1999/xlink" content-type="dwc:institutional_code" xlink:type="simple">MNHN</named-content>; 1 male, same data as in holotype, in <abbrev xmlns:xlink="http://www.w3.org/1999/xlink" content-type="institution" xlink:title="South China Agricultural University, Guangzhou, China" xlink:type="simple">SCAU</abbrev>.</p></tp:treatment-sec><tp:treatment-sec sec-type="distribution"><title>Distribution.</title><p>Malaysia (Sarawak).</p></tp:treatment-sec><tp:treatment-sec><!--Section generated to contain objects referenced in tp:taxon-treatment.--><fig id="F1" position="float" orientation="portrait"><label>Figure 1.</label><caption><p>Protarsi and abdominal ventrite VII in male of <italic><tp:taxon-name><tp:taxon-name-part taxon-name-part-type="genus">Orthogonius</tp:taxon-name-part></tp:taxon-name></italic> <bold>A</bold> protarsi of <italic><tp:taxon-name><tp:taxon-name-part taxon-name-part-type="genus">Orthogonius</tp:taxon-name-part> <tp:taxon-name-part taxon-name-part-type="species">morvanianus</tp:taxon-name-part></tp:taxon-name></italic> sp. n. <bold>B</bold> abdominal ventrite VII of <italic><tp:taxon-name><tp:taxon-name-part taxon-name-part-type="genus">Orthogonius</tp:taxon-name-part> <tp:taxon-name-part taxon-name-part-type="species">sarawakensis</tp:taxon-name-part></tp:taxon-name></italic>.</p></caption><graphic xmlns:xlink="http://www.w3.org/1999/xlink" xlink:href="zookeys-594-099-g001.jpg" position="float" orientation="portrait" xlink:type="simple" id="oo_90425.jpg"/></fig></tp:treatment-sec><ref-list><ref id="B1"><mixed-citation xmlns:xlink="http://www.w3.org/1999/xlink" xlink:type="simple">
          <person-group><name name-style="western"><surname>Tian</surname><given-names>MY</given-names></name><name name-style="western"><surname>Deuve</surname><given-names>T</given-names></name></person-group> (<year>2006</year>) <article-title>Contribution to the knowledge of the tribe <tp:taxon-name><tp:taxon-name-part taxon-name-part-type="tribe">Orthogoniini</tp:taxon-name-part></tp:taxon-name> of the Oriental Region (<tp:taxon-name><tp:taxon-name-part taxon-name-part-type="order">Coleoptera</tp:taxon-name-part></tp:taxon-name>: <tp:taxon-name><tp:taxon-name-part taxon-name-part-type="superfamily">Caraboidea</tp:taxon-name-part></tp:taxon-name>) (I, II).</article-title> <source>Coléoptères</source> <volume>12</volume>(<issue>8</issue>, <issue>9</issue>): <fpage>69</fpage>–<lpage>154</lpage>.</mixed-citation></ref></ref-list></tp:taxon-treatment>
