# Supplementary material for: A review of the sarawakensis species group of the ground beetle genus Orthogonius MacLeay, 1825 (Coleoptera, Carabidae, Orthogoniini)
Source: Zookeys. 2016 May 30;(594):99–110. doi: 10.3897/zookeys.594.8768 (PMC4926701; doi:10.3897/zookeys.594.8768)
Supplement: XML Treatment for Orthogonius perakicus [file zookeys.594.8768-treatment2.xml]

<!DOCTYPE tp:taxon-treatment
  PUBLIC "-//TaxonX//DTD Taxonomic Treatment Publishing DTD v0 20100105//EN" "tax-treatment-NSO.dtd">
<tp:taxon-treatment xmlns:tp="http://www.plazi.org/taxpub"><tp:treatment-meta><kwd-group><label>Taxon classification</label><kwd><named-content content-type="kingdom">Animalia</named-content></kwd><kwd><named-content content-type="order">Coleoptera</named-content></kwd><kwd><named-content content-type="family">Carabidae</named-content></kwd></kwd-group><mixed-citation publication-type="journal"><person-group><name><surname>Tian</surname><given-names>Mingyi</given-names></name><name><surname>Deuve</surname><given-names>Thierry</given-names></name></person-group><article-title>A review of the <italic><tp:taxon-name><tp:taxon-name-part taxon-name-part-type="species">sarawakensis</tp:taxon-name-part></tp:taxon-name></italic> species group of the ground beetle genus <italic><tp:taxon-name><tp:taxon-name-part taxon-name-part-type="genus">Orthogonius</tp:taxon-name-part></tp:taxon-name></italic> MacLeay, 1825 (<tp:taxon-name><tp:taxon-name-part taxon-name-part-type="order">Coleoptera</tp:taxon-name-part></tp:taxon-name>, <tp:taxon-name><tp:taxon-name-part taxon-name-part-type="family">Carabidae</tp:taxon-name-part></tp:taxon-name>, <tp:taxon-name><tp:taxon-name-part taxon-name-part-type="tribe">Orthogoniini</tp:taxon-name-part></tp:taxon-name>)</article-title><source>Zookeys</source><day>30</day><month>5</month><year>2016</year><volume>2016</volume><issue>594</issue><fpage>99</fpage><lpage>110</lpage><pub-id pub-id-type="doi">10.3897/zookeys.594.8768</pub-id></mixed-citation></tp:treatment-meta><tp:nomenclature><tp:taxon-name>
              <tp:taxon-name-part taxon-name-part-type="genus">Orthogonius</tp:taxon-name-part>
              <tp:taxon-name-part taxon-name-part-type="species">perakicus</tp:taxon-name-part>
            </tp:taxon-name><tp:taxon-authority>Tian &amp; Deuve, 2007</tp:taxon-authority><xref ref-type="fig" rid="F3">Fig. 3</xref><!--PageBreak--><!--PageBreak--><tp:nomenclature-citation-list><tp:nomenclature-citation><tp:taxon-name>
                  <tp:taxon-name-part taxon-name-part-type="genus">Orthogonius</tp:taxon-name-part> <tp:taxon-name-part taxon-name-part-type="species">perakicus</tp:taxon-name-part></tp:taxon-name><comment> Tian &amp; Deuve, 2007: <xref ref-type="bibr" rid="B2">Tian and Deuve 2007</xref>: 239. </comment></tp:nomenclature-citation></tp:nomenclature-citation-list></tp:nomenclature><tp:treatment-sec sec-type="type material"><title>Type material.</title><p>Length: 14.0 mm; width: 5.5 mm. Habitus as in Fig. <xref ref-type="fig" rid="F3">3A</xref>.</p><fig id="F3" position="float" orientation="portrait"><label>Figure 3.</label><caption><p>
          <italic><tp:taxon-name><tp:taxon-name-part taxon-name-part-type="genus">Orthogonius</tp:taxon-name-part> <tp:taxon-name-part taxon-name-part-type="species">perakicus</tp:taxon-name-part></tp:taxon-name></italic> Tian &amp; Deuve, 2007 <bold>A</bold> habitus, male, holotype <bold>B</bold> median lobe, right lateral view <bold>C</bold> apical lamella, dorsal view.</p></caption><graphic xmlns:xlink="http://www.w3.org/1999/xlink" xlink:href="zookeys-594-099-g003.jpg" position="float" orientation="portrait" xlink:type="simple" id="oo_90427.jpg"/></fig></tp:treatment-sec><tp:treatment-sec sec-type="diagnosis"><title>Diagnosis.</title><p>Elytra and sides of pronotum yellowish brown, head dark brown, pronotum light dark brown on disc; head as long as wide, clypeus smooth, front margin of labrum slightly emarginated; mentum bisetose; pronotum strongly transverse, <abbrev xmlns:xlink="http://www.w3.org/1999/xlink" xlink:title="width of pronotum greatest width of pronotum" xlink:type="simple">PW</abbrev>/<abbrev xmlns:xlink="http://www.w3.org/1999/xlink" xlink:title="length of pronotum measured from front to basal margins, through midline" xlink:type="simple">PL</abbrev> = 1.62; lateral expanded margins narrow and reflexed throughout, evenly widened; elytra well-bordered at base, elongate ovate, <abbrev xmlns:xlink="http://www.w3.org/1999/xlink" xlink:title="length of elytra measured from base to apex of elytra, through suture" xlink:type="simple">EL</abbrev>/<abbrev xmlns:xlink="http://www.w3.org/1999/xlink" xlink:title="width of elytra greatest transverse distance across both elytra" xlink:type="simple">EW</abbrev> = 1.58; apex broadly truncate, without outer angles, inner angles broadly obtuse; intervals flat; the 3<sup>rd</sup> interval with three setiferous pores, all on median portion of the interval; legs moderately developed; the 4<sup>th</sup> hind tarsomere emarginated as deep as 1/3 of the joint; all tarsal claws pectinate; prosternal process well-bordered at apex; abdominal ventrite VII in male slightly emarginated at apical margin.</p><p>Male genitalia (Fig. <xref ref-type="fig" rid="F3">3B, C</xref>): Median lobe of aedeagus stout, more or less bent near apex, apex pointed in profile, but obtuse in dorsal aspect, apical lamella longer than wide.</p></tp:treatment-sec><tp:treatment-sec sec-type="remarks"><title>Remarks.</title><p>Allied to <italic><tp:taxon-name><tp:taxon-name-part taxon-name-part-type="genus">Orthogonius</tp:taxon-name-part> <tp:taxon-name-part taxon-name-part-type="species">morvanianus</tp:taxon-name-part></tp:taxon-name></italic> sp. n. Differs from the latter by its labrum shallowly emarginated at front, the 4<sup>th</sup> hind tarsomere having a deeper emargination, and apical lamella of aedeagus blunt at apex (see below for detail).</p></tp:treatment-sec><tp:treatment-sec sec-type="material"><title>Material examined.</title><p>1 male, the holotype, “Perak”, in the Collection of Bates, <named-content xmlns:xlink="http://www.w3.org/1999/xlink" content-type="dwc:institutional_code" xlink:type="simple">MNHN</named-content>.</p></tp:treatment-sec><tp:treatment-sec sec-type="distribution"><title>Distribution.</title><p>Malaysia (Perak).</p></tp:treatment-sec><ref-list><ref id="B2"><mixed-citation xmlns:xlink="http://www.w3.org/1999/xlink" xlink:type="simple">
          <person-group><name name-style="western"><surname>Tian</surname><given-names>MY</given-names></name><name name-style="western"><surname>Deuve</surname><given-names>T</given-names></name></person-group> (<year>2007</year>) <article-title>Designations of the lectotypes for Bates’ species of the genus <italic><tp:taxon-name><tp:taxon-name-part taxon-name-part-type="genus">Orthogonius</tp:taxon-name-part></tp:taxon-name></italic> MacLeay (<tp:taxon-name><tp:taxon-name-part taxon-name-part-type="order">Coleoptera</tp:taxon-name-part></tp:taxon-name>: <tp:taxon-name><tp:taxon-name-part taxon-name-part-type="superfamily">Caraboidea</tp:taxon-name-part></tp:taxon-name>: <tp:taxon-name><tp:taxon-name-part taxon-name-part-type="tribe">Orthogoniini</tp:taxon-name-part></tp:taxon-name>), with descriptions of four new species from Bates’ Collection.</article-title> <source>Bulletin de l’Institut Royal des Sciences Naturelles de Belgique, Entomologie</source> <volume>77</volume>: <fpage>235</fpage>–<lpage>241</lpage>.</mixed-citation></ref></ref-list></tp:taxon-treatment>
