# Supplementary material for: A review of the sarawakensis species group of the ground beetle genus Orthogonius MacLeay, 1825 (Coleoptera, Carabidae, Orthogoniini)
Source: Zookeys. 2016 May 30;(594):99–110. doi: 10.3897/zookeys.594.8768 (PMC4926701; doi:10.3897/zookeys.594.8768)
Supplement: XML Treatment for Orthogonius morvanianus [file zookeys.594.8768-treatment3.xml]

<!DOCTYPE tp:taxon-treatment
  PUBLIC "-//TaxonX//DTD Taxonomic Treatment Publishing DTD v0 20100105//EN" "tax-treatment-NSO.dtd">
<tp:taxon-treatment xmlns:tp="http://www.plazi.org/taxpub"><tp:treatment-meta><kwd-group><label>Taxon classification</label><kwd><named-content content-type="kingdom">Animalia</named-content></kwd><kwd><named-content content-type="order">Coleoptera</named-content></kwd><kwd><named-content content-type="family">Carabidae</named-content></kwd></kwd-group><mixed-citation publication-type="journal"><person-group><name><surname>Tian</surname><given-names>Mingyi</given-names></name><name><surname>Deuve</surname><given-names>Thierry</given-names></name></person-group><article-title>A review of the <italic><tp:taxon-name><tp:taxon-name-part taxon-name-part-type="species">sarawakensis</tp:taxon-name-part></tp:taxon-name></italic> species group of the ground beetle genus <italic><tp:taxon-name><tp:taxon-name-part taxon-name-part-type="genus">Orthogonius</tp:taxon-name-part></tp:taxon-name></italic> MacLeay, 1825 (<tp:taxon-name><tp:taxon-name-part taxon-name-part-type="order">Coleoptera</tp:taxon-name-part></tp:taxon-name>, <tp:taxon-name><tp:taxon-name-part taxon-name-part-type="family">Carabidae</tp:taxon-name-part></tp:taxon-name>, <tp:taxon-name><tp:taxon-name-part taxon-name-part-type="tribe">Orthogoniini</tp:taxon-name-part></tp:taxon-name>)</article-title><source>Zookeys</source><day>30</day><month>5</month><year>2016</year><volume>2016</volume><issue>594</issue><fpage>99</fpage><lpage>110</lpage><pub-id pub-id-type="doi">10.3897/zookeys.594.8768</pub-id></mixed-citation></tp:treatment-meta><tp:nomenclature><tp:taxon-name>
              <tp:taxon-name-part taxon-name-part-type="genus">Orthogonius</tp:taxon-name-part>
              <tp:taxon-name-part taxon-name-part-type="species">morvanianus</tp:taxon-name-part>
              <object-id xmlns:xlink="http://www.w3.org/1999/xlink" content-type="zoobank" xlink:type="simple">http://zoobank.org/2695C6FD-230F-41D4-A765-25DFD75E49C2</object-id>
            </tp:taxon-name><tp:taxon-status xmlns:xlink="http://www.w3.org/1999/xlink" xlink:type="simple">sp. n.</tp:taxon-status><xref ref-type="fig" rid="F1">Figs 1A</xref><xref ref-type="fig" rid="F4">, 4A–C</xref></tp:nomenclature><tp:treatment-sec sec-type="material"><title>Holotype.</title><p>Male, “Thailand South, near Khao Sok NP, 3-6. II. 1997, A. Kudrna lgt”, in <abbrev xmlns:xlink="http://www.w3.org/1999/xlink" content-type="institution" xlink:title="Collection of Mr. Pierre Morvan Carentoir, France" xlink:type="simple">CPM</abbrev>.</p><p>Length: 14.0 mm; width: 5.5 mm. Habitus as in Fig. <xref ref-type="fig" rid="F4">4A</xref>.</p><fig id="F4" position="float" orientation="portrait"><label>Figure 4.</label><caption><p>
          <italic><tp:taxon-name><tp:taxon-name-part taxon-name-part-type="genus">Orthogonius</tp:taxon-name-part> <tp:taxon-name-part taxon-name-part-type="species">morvanianus</tp:taxon-name-part></tp:taxon-name></italic> sp. n. <bold>A</bold> habitus, male, holotype <bold>B</bold> median lobe, right lateral view <bold>C</bold> apical lamella, dorsal view.</p></caption><graphic xmlns:xlink="http://www.w3.org/1999/xlink" xlink:href="zookeys-594-099-g004.jpg" position="float" orientation="portrait" xlink:type="simple" id="oo_90428.jpg"/></fig></tp:treatment-sec><tp:treatment-sec sec-type="description"><title>Description.</title><p>Yellowish brown, with head dark brown, the 2<sup>nd</sup>–11<sup>th</sup> antennomeres, disc of pronotum, tibiae and tarsi of legs brown; surface glabrous, impuctate, head and pronotum finely striate, the 3<sup>rd</sup>, 5<sup>th</sup> and 7<sup>th</sup> elytral intervals each with a few tiny sparse punctures; surface moderately shiny; microsculptural engraved meshes densely isodiametric on the surface of head, pronotum and elytra; body rather flat.</p><p>Head stout, as long as wide; eyes very large and prominent; frons flat, vertex slightly convex, smooth; frontal impressions very small, foveate; clypeus bisetose, rather smooth near base; labrum 6-setose, evidently emarginate at apical margin; ligula very small and narrow, bisetose at apex; palps slender or elongate, subcylindrical, normally setose; palpiger asetose, mentum edentate, mentum and submentum each with one pair of setae, mental ones much shorter; antennae slender and long, reaching 1/4 of elytra from base, pubescent from apical 2/3 of the 4<sup>th</sup> antennomere; the 3<sup>rd</sup> antennomere as long as the 4<sup>th</sup>, both shorter than the 1<sup>st</sup>; the 1<sup>st</sup>–3<sup>rd</sup> antennomeres glabrous; evidently expanded laterally in the 4<sup>th</sup> and 5<sup>th</sup> antennomere; the 1<sup>st</sup> antennomere 1.6 times as long as the 2<sup>nd</sup>.</p><p>Pronotum strongly transverse, <abbrev xmlns:xlink="http://www.w3.org/1999/xlink" xlink:title="width of pronotum greatest width of pronotum" xlink:type="simple">PW</abbrev>/<abbrev xmlns:xlink="http://www.w3.org/1999/xlink" xlink:title="length of pronotum measured from front to basal margins, through midline" xlink:type="simple">PL</abbrev> = 1.78, sides evenly rounded, widest at about middle; both basal and fore margins beaded; lateral expanded margins well defined, subequal wide throughout, strongly reflexed, smooth though with punctate-like structures; both fore and hind angles rounded off; disc moderately convex, fore transversal impression evident, while hind one well-marked, joining basal foveae and the lateral expanded margins.</p><p>Elytra elongate ovate, much longer than wide, <abbrev xmlns:xlink="http://www.w3.org/1999/xlink" xlink:title="length of elytra measured from base to apex of elytra, through suture" xlink:type="simple">EL</abbrev>/<abbrev xmlns:xlink="http://www.w3.org/1999/xlink" xlink:title="width of elytra greatest transverse distance across both elytra" xlink:type="simple">EW</abbrev> = 1.63, moderately convex, apex broadly truncate, without outer apical angle, inner apical angle broadly obtuse; basal borders well-bordered; sides more or less paralleled in middle portion; striae quite deep; intervals nearly flat, subequal in width; the 3<sup>rd</sup> interval with three setiferous pores, anterior one close to the 3<sup>rd</sup> stria, while other two, median and posterior ones, on median portion of the interval; the 7<sup>th</sup> interval not carinated and without setae throughout.</p><p>Legs moderately developed; hind femur long and elongate, with 2 setae posteriorly; middle and hind coxae smooth and glabrous; fore tibia deeply sinuate at apical margin, outer angle sharp, outer margin distinctly serrate; middle tibia slender, not dilated medially in male; hind tibia slender, apex slightly dilated, apical spurs very long and sharp, the 1<sup>st</sup> tarsomere slightly longer than the 2<sup>nd</sup>, the 3<sup>rd</sup> tarsomere about 1.2 times longer than the 4<sup>th</sup> which is bilobed at apex, with outer lobe slightly shorter than half as long as the joint, outer lobe evidently longer than the inner; all tarsal claws moderately pectinate.</p><p>Male genitalia (Fig. <xref ref-type="fig" rid="F4">4B, C</xref>): Robust, expanded in median portion, then deeply concave on ventral margin, apex suddenly contracted, sharp, dorsal opening long and large, apex more or less pointed, with a fine tooth at subapex; in dorsal view the apical lamella quite long, slightly longer than wide, roundly obtuse at apex.</p><p>Prosternal process bordered at apex; apical margin of abdominal ventrite VII feebly emarginated in male.</p><p>Female: Unknown.</p></tp:treatment-sec><tp:treatment-sec sec-type="remarks"><title>Remarks.</title><p>Close to <italic><tp:taxon-name><tp:taxon-name-part taxon-name-part-type="genus">Orthogonius</tp:taxon-name-part> <tp:taxon-name-part taxon-name-part-type="species">perakicus</tp:taxon-name-part></tp:taxon-name></italic> Tian &amp; Deuve, 2007, but labrum strongly emarginated at frontal margin (slightly emarginated in <italic><tp:taxon-name><tp:taxon-name-part taxon-name-part-type="genus">Orthogonius</tp:taxon-name-part> <tp:taxon-name-part taxon-name-part-type="species">perakicus</tp:taxon-name-part></tp:taxon-name></italic>), the 4<sup>th</sup> hind tarsomere deeply emarginated, but with outer lobe about 1/3 as long as the joint (half as long as the joint in <italic><tp:taxon-name><tp:taxon-name-part taxon-name-part-type="genus">Orthogonius</tp:taxon-name-part> <tp:taxon-name-part taxon-name-part-type="species">perakicus</tp:taxon-name-part></tp:taxon-name></italic>).</p></tp:treatment-sec><tp:treatment-sec sec-type="etymology"><title>Etymology.</title><p>To be dedicated to Mr. Pierre Morvan (Carentoir, France), a good expert of <tp:taxon-name><tp:taxon-name-part taxon-name-part-type="family">Carabidae</tp:taxon-name-part></tp:taxon-name>.</p></tp:treatment-sec><tp:treatment-sec sec-type="distribution"><title>Distribution.</title><p>Southern Thailand.</p><!--PageBreak--><!--PageBreak--></tp:treatment-sec><tp:treatment-sec><!--Section generated to contain objects referenced in tp:taxon-treatment.--><fig id="F1" position="float" orientation="portrait"><label>Figure 1.</label><caption><p>Protarsi and abdominal ventrite VII in male of <italic><tp:taxon-name><tp:taxon-name-part taxon-name-part-type="genus">Orthogonius</tp:taxon-name-part></tp:taxon-name></italic> <bold>A</bold> protarsi of <italic><tp:taxon-name><tp:taxon-name-part taxon-name-part-type="genus">Orthogonius</tp:taxon-name-part> <tp:taxon-name-part taxon-name-part-type="species">morvanianus</tp:taxon-name-part></tp:taxon-name></italic> sp. n. <bold>B</bold> abdominal ventrite VII of <italic><tp:taxon-name><tp:taxon-name-part taxon-name-part-type="genus">Orthogonius</tp:taxon-name-part> <tp:taxon-name-part taxon-name-part-type="species">sarawakensis</tp:taxon-name-part></tp:taxon-name></italic>.</p></caption><graphic xmlns:xlink="http://www.w3.org/1999/xlink" xlink:href="zookeys-594-099-g001.jpg" position="float" orientation="portrait" xlink:type="simple" id="oo_90425.jpg"/></fig></tp:treatment-sec></tp:taxon-treatment>
