# Supplementary material for: A review of the sarawakensis species group of the ground beetle genus Orthogonius MacLeay, 1825 (Coleoptera, Carabidae, Orthogoniini)
Source: Zookeys. 2016 May 30;(594):99–110. doi: 10.3897/zookeys.594.8768 (PMC4926701; doi:10.3897/zookeys.594.8768)
Supplement: XML Treatment for Orthogonius sabahicus [file zookeys.594.8768-treatment4.xml]

<!DOCTYPE tp:taxon-treatment
  PUBLIC "-//TaxonX//DTD Taxonomic Treatment Publishing DTD v0 20100105//EN" "tax-treatment-NSO.dtd">
<tp:taxon-treatment xmlns:tp="http://www.plazi.org/taxpub"><tp:treatment-meta><kwd-group><label>Taxon classification</label><kwd><named-content content-type="kingdom">Animalia</named-content></kwd><kwd><named-content content-type="order">Coleoptera</named-content></kwd><kwd><named-content content-type="family">Carabidae</named-content></kwd></kwd-group><mixed-citation publication-type="journal"><person-group><name><surname>Tian</surname><given-names>Mingyi</given-names></name><name><surname>Deuve</surname><given-names>Thierry</given-names></name></person-group><article-title>A review of the <italic><tp:taxon-name><tp:taxon-name-part taxon-name-part-type="species">sarawakensis</tp:taxon-name-part></tp:taxon-name></italic> species group of the ground beetle genus <italic><tp:taxon-name><tp:taxon-name-part taxon-name-part-type="genus">Orthogonius</tp:taxon-name-part></tp:taxon-name></italic> MacLeay, 1825 (<tp:taxon-name><tp:taxon-name-part taxon-name-part-type="order">Coleoptera</tp:taxon-name-part></tp:taxon-name>, <tp:taxon-name><tp:taxon-name-part taxon-name-part-type="family">Carabidae</tp:taxon-name-part></tp:taxon-name>, <tp:taxon-name><tp:taxon-name-part taxon-name-part-type="tribe">Orthogoniini</tp:taxon-name-part></tp:taxon-name>)</article-title><source>Zookeys</source><day>30</day><month>5</month><year>2016</year><volume>2016</volume><issue>594</issue><fpage>99</fpage><lpage>110</lpage><pub-id pub-id-type="doi">10.3897/zookeys.594.8768</pub-id></mixed-citation></tp:treatment-meta><tp:nomenclature><tp:taxon-name>
              <tp:taxon-name-part taxon-name-part-type="genus">Orthogonius</tp:taxon-name-part>
              <tp:taxon-name-part taxon-name-part-type="species">sabahicus</tp:taxon-name-part>
              <object-id xmlns:xlink="http://www.w3.org/1999/xlink" content-type="zoobank" xlink:type="simple">http://zoobank.org/C8EA2EDC-08D7-42E2-962E-347D379DCF29</object-id>
            </tp:taxon-name><tp:taxon-status xmlns:xlink="http://www.w3.org/1999/xlink" xlink:type="simple">sp. n.</tp:taxon-status><xref ref-type="fig" rid="F5">Fig. 5</xref><!--PageBreak--><!--PageBreak--></tp:nomenclature><tp:treatment-sec sec-type="material"><title>Holotype.</title><p>male, “Malaisie, Sabah, Crocker Range, Avril 94, Chew”, in <named-content xmlns:xlink="http://www.w3.org/1999/xlink" content-type="dwc:institutional_code" xlink:type="simple">MNHN</named-content>; paratypes: 1 male, “Malaysia, N. Borneo, Sabah, Keningau distr. Trus Madi Mt. 1150 m, 7.VII.2011, A. Klimenko legit”, in <abbrev xmlns:xlink="http://www.w3.org/1999/xlink" content-type="institution" xlink:title="Collection of Dr. Ingo Brunk, Dresden, Germany" xlink:type="simple">CIB</abbrev>; 1 female, IBID, in <abbrev xmlns:xlink="http://www.w3.org/1999/xlink" content-type="institution" xlink:title="South China Agricultural University, Guangzhou, China" xlink:type="simple">SCAU</abbrev>.</p><p>Length: 16.0–17.0 mm; width: 6.5–6.6 mm. Habitus as in Fig. <xref ref-type="fig" rid="F5">5A</xref>.</p><fig id="F5" position="float" orientation="portrait"><label>Figure 5.</label><caption><p>
          <italic><tp:taxon-name><tp:taxon-name-part taxon-name-part-type="genus">Orthogonius</tp:taxon-name-part> <tp:taxon-name-part taxon-name-part-type="species">sabahicus</tp:taxon-name-part></tp:taxon-name></italic> sp. n. <bold>A</bold> habitus, male, holotype <bold>B</bold> median lobe, right lateral view <bold>C</bold> apical lamella, dorsal view.</p></caption><graphic xmlns:xlink="http://www.w3.org/1999/xlink" xlink:href="zookeys-594-099-g005.jpg" position="float" orientation="portrait" xlink:type="simple" id="oo_90429.jpg"/></fig></tp:treatment-sec><tp:treatment-sec sec-type="description"><title>Description.</title><p>Head dark brown, other parts reddish brown; smooth and glabrous, impunctate, elytral intervals covered with fine and sparse punctures; head and pronotum faintly wrinkled; microsculptural engraved meshes isodiametric on head, pronotum and elytra.</p><p>Head stout, slightly longer than wide, <abbrev xmlns:xlink="http://www.w3.org/1999/xlink" xlink:title="head length from apex of right mandible to base of vertex" xlink:type="simple">HL</abbrev>/<abbrev xmlns:xlink="http://www.w3.org/1999/xlink" xlink:title="head width maximum distance across head, including eyes" xlink:type="simple">HW</abbrev> = 1.05–1.10; vertex convex; labrum quite long, nearly as long as wide, widely and feebly emarginated at frontal margin, 6-setose; clypeus bisetose, base raised and sides longitudinal furrowed, joining to the frontal impressions; frontal impressions pit-like; eyes moderately developed and prominent; palps slender, subcylindrical, the 3<sup>rd</sup> maxillary palpomere as long as the 4<sup>th</sup>, both glabrous, with two short setae at apex of the 3<sup>rd</sup>; the 2<sup>nd</sup> labial palpomere slightly longer than the 3<sup>rd</sup>, bisetose on inner margin, the 3<sup>rd</sup> faintly and sparsely setose; ligula narrow, bisetose at apex; mentum and palpigers unsetose, submentum bisetose; antennae extending beyond basal 1/5 of elytra, pubescent from the 4<sup>th</sup> antennomere, starting from basal 1/4; the 1<sup>st</sup>–3<sup>rd</sup> antennomeres and basal 1/4 of the 4<sup>th</sup> antennomere glabrous; the 1<sup>st</sup> antennomere stouter than other, with a long seta at subapex, several shorter setae present at apexes of each joint from the 2<sup>nd</sup> antennomere; the 1<sup>st</sup> antennomere less than twice as long as the 2<sup>nd</sup>, and slightly longer than the 3<sup>rd</sup>.</p><p>Pronotum transverse, notably wider than long, <abbrev xmlns:xlink="http://www.w3.org/1999/xlink" xlink:title="width of pronotum greatest width of pronotum" xlink:type="simple">PW</abbrev>/<abbrev xmlns:xlink="http://www.w3.org/1999/xlink" xlink:title="length of pronotum measured from front to basal margins, through midline" xlink:type="simple">PL</abbrev> = 1.66–1.68, widest at about middle; lateral expanded margins flat, even, feebly reflexed throughout; front and base well bordered; fore transversal impression faint, basal one evident; basal foveae small; disc markedly convex; front margin nearly straight at middle, basal margin feebly bisinuate; hind and front angles completely rounded off; base slightly shorter than front.</p><p>Elytra elongate-ovate, distinctly longer than wide, <abbrev xmlns:xlink="http://www.w3.org/1999/xlink" xlink:title="length of elytra measured from base to apex of elytra, through suture" xlink:type="simple">EL</abbrev>/<abbrev xmlns:xlink="http://www.w3.org/1999/xlink" xlink:title="width of elytra greatest transverse distance across both elytra" xlink:type="simple">EW</abbrev> = 1.61–1.63; nearly parallel-sided, widest at middle; basal border interrupted against the 1<sup>st</sup>–3<sup>rd</sup> intervals; humeri rather square; apex roundly truncate, without outer angles, inner angle broadly blunt; disc convex; striae finely and deeply striate; intervals convex, subequal in width; the 3<sup>rd</sup> interval with median and posterior setiferous pores (anterior one wanted), both are located on middle of the interval.</p><p>Femora moderately expanded, hind femur bisetose posteriorly; for tibia dilated at apex, apical margin obtusely truncate or sinuate towards outer angle, outer margin notably serrate; middle tibia slightly curved; hind legs slender, apical spurs long and sharp, the 1<sup>st</sup> and 3<sup>rd</sup> tarsomeres much longer than the 2<sup>nd</sup> and 4<sup>th</sup> respectively, the 4<sup>th</sup> tarsomere deeply emarginated at apex, with lobes about half as long as the joint; fore and middle tarsal claws weakly pectinate, hind claws simple.</p><!--PageBreak--><!--PageBreak--><p>Prosternal process bordered at apex; abdominal ventrite VII finely and shallowly emarginate at apical margin in male.</p><p>Male genitalia (Fig. <xref ref-type="fig" rid="F5">5B, C</xref>): Stout and robust, apex suddenly narrowed and pointed in lateral view; the apical lamella short, wider than long.</p></tp:treatment-sec><tp:treatment-sec sec-type="remarks"><title>Remarks.</title><p>It is a very peculiar species, differing from other congeners by its mentum asetose, elytral base incompletely bordered, anterior dorsal pores missed on the 3<sup>rd</sup> interval, and hind tarsal claws simple.</p></tp:treatment-sec><tp:treatment-sec sec-type="etymology"><title>Etymology.</title><p>To refer to the type locality.</p></tp:treatment-sec><tp:treatment-sec sec-type="distribution"><title>Distribution.</title><p>Malaysia (Sabah).</p></tp:treatment-sec></tp:taxon-treatment>
